# Supplementary material for: N-Acetyl Cysteine (NAC)-Directed Detoxification of Methacryloxylethyl Cetyl Ammonium Chloride (DMAE-CB)
Source: PLoS One. 2015 Aug 14;10(8):e0135815. doi: 10.1371/journal.pone.0135815 (PMC4537128; doi:10.1371/journal.pone.0135815)
Supplement: S1 Data — (XLS) [file pone.0135815.s001.xls]

## Sheet: 工作表1
	CCK-8
	control	0.001	0.005	0.01	0.05	0.1
	1.651	0.849	0.877	1.036	0.897	0.642
	1.377	1.35	1.103	1.504	1.043	0.533
	1.56	1.474	1.154	0.739	0.971	0.615
	1.712	1.229	1.502	0.871	1.09	0.751
	1.645	1.28	1.56	1.419	1.363	0.797
	1.525	1.198	1.128	1.089	1.158	0.708
	Annexin V/PI
		Con			NAC			DMAE-CB			DMAE-CB+NAC
	Viability	92.3	92.7	93.2	90.4	89	89	56.6	67.5	75.6	89	85.6	82.5
	Early apoptosis	4.6	5.5	4.4	7.8	9.6	9.2	10.4	0.4	0.6	9.1	10.1	6.9
	Late apoptosis	0.8	0.6	0.6	0.4	0.4	0.5	23.7	28.3	19.8	0.6	1.1	10.3
	Necrosis	2.3	1.1	1.8	1.3	1	1.3	9.2	3.8	4.1	1.3	3.1	0.3
	ROS
	Con	NAC	DMAE-CB	DMAE-CB+NAC
	299	318	12620	707
	165	324	12802	515
	166	325	12372	871
	MMP
	Con	NAC	DMAE-CB	DMAE-CB+NAC
	0.2	1.1	74.3	56.4
	0.6	1	82.5	54.3
	0.3	3.5	89.4	68.3
	caspase-3
	Con	NAC	DMAE-CB	DMAE-CB+NAC
	0.799799	0.721174	1.44073	0.558218
	0.747923	0.717547	1.5101	0.555104
	0.742646	0.711148	1.5039	0.526541
	GSH
		Con			NAC			DMAE-CB			DMAE-CB+NAC
	Total GSH	46.485	46.3748	46.6317	47.0364	46.9262	46.8526	20.1281	21.7823	23.5477	44.2794	44.2794	44.6437
	GSSG	8.03189	8.62332	7.14335	8.34943	6.83036	5.00815	7.39681	5.86492	6.2092	8.66697	9.03708	7.8106
	GSH	30.4334	29.2505	32.2105	30.2396	33.2777	36.9221	7.02576	10.0895	9.40098	27.0669	26.3267	28.7796
